# Supplementary material for: Genome-wide methylation profiling and copy number analysis in atypical fibroxanthomas and pleomorphic dermal sarcomas indicate a similar molecular phenotype
Source: Clin Sarcoma Res. 2019 Feb 14;9:2. doi: 10.1186/s13569-019-0113-6 (PMC6375211; doi:10.1186/s13569-019-0113-6)
Supplement: Supplementary file 1 — Additional file 1: Table S1. Clinical data. ID—internal identifier, Dx—diagnosis, Samp—sample, AS—angiosarcoma, AFX—atypical fibroxanthoma, BCC—basal cell carcinoma, cSCC—cutaneous squamous cell carcinoma, DFSP—dermatofibrosarcoma protuberans, EMCS—extraskeletal myxoid chondrosarcoma, LMS—leiomyosarcoma, MPNST—malignant peripheral nerve sheath tumor, Mel—melanoma, MLS—myxoid liposarcoma, NF—neurofibroma, PDS—pleomorphic dermal sarcoma, RMS—rhabdomyosarcoma, SWN—schwannoma, UPS—undifferentiated pleomorphic sarcoma, P—primary, R—recurrence, Me—metastasis, U—unknown, f—female, m—male. [file 13569_2019_113_MOESM1_ESM.xlsx]

## Sheet: Tabelle1
ID	Dx	Samp	Age range	Sex	Location	Array		ID	Dx	Samp	Age range	Sex	Location	Array
98380	AS	P	60-69	m	Lower extremity, bone	EPIC		91422	NF	P	40-49	m	Head, subcutaneous	EPIC
92932	AS	P	70-79	f	Mamma	EPIC		67416	NF	U	10-19	U	Skin	450k
92922	AS	P	70-79	f	Mamma	EPIC		67412	NF	U	20-29	m	Head, skin	450k
84666	AS	P	90-99	m	Head, skin	450k		66818	NF	P	40-49	f	Flank, skin	450k
90544	AS	P	70-79	m	Head, skin	EPIC		66816	NF	P	40-49	m	Skin	450k
98388	AS	P	60-69	m	Head, skin	EPIC		66814	NF	P	10-19	f	Skin	450k
104724	AS	P	60-69	f	Mamma	EPIC		66812	NF	P	40-49	m	Upper extremity, skin	450k
104916	AS	Me	50-59	m	Abdomen	EPIC		66810	NF	P	10-19	m	Upper extremity, skin	450k
104958	AS	P	50-59	f	Mamma	EPIC		60990	NF	P	20-29	f	Lower extremity, skin	450k
104888	AS	P	70-79	f	Mamma	EPIC		57722	NF	U	U	f	Skin	450k
104930	AS	P	70-79	f	Lymph node	EPIC		57602	NF	U	30-39	m	Skin	450k
101190	AFX	P	90-99	m	Head, skin	EPIC		41870	NF	P	30-39	f	Head, skin	450k
101186	AFX	P	80-89	m	Head, skin	EPIC		33360	NF	U	U	f	Skin	450k
101172	AFX	P	80-89	m	Head, skin	EPIC		66642	NF	P	10-19	f	Orbita	450k
101168	AFX	P	90-99	m	Head, skin	EPIC		66640	NF	P	10-19	m	Orbita	450k
101166	AFX	P	70-79	m	Head, skin	EPIC		66288	NF	P	0-9	m	Lumbosacral, skin	450k
101164	AFX	P	80-89	m	Head, skin	EPIC		65906	NF	P	10-19	f	Subcutaneous	450k
96800	AFX	U	U	m	Head, skin	EPIC		65902	NF	P	30-39	m	Spinal C3-4	450k
96798	AFX	U	U	m	Head, skin	EPIC		65900	NF	P	10-19	f	Head, subcutaneous	450k
90510	AFX	P	80-89	m	Head, skin	450k		65898	NF	P	10-19	f	Nervus suralis	450k
101188	AFX	P	70-79	m	Neck, skin	EPIC		65896	NF	P	10-19	f	Neck	450k
101184	AFX	P	80-89	m	Neck, skin	EPIC		101154	PDS	P	80-89	m	Head, skin	EPIC
101182	AFX	P	90-99	f	Neck, skin	EPIC		101152	PDS	P	70-79	m	Head, skin	EPIC
101180	AFX	P	60-69	m	Neck, skin	EPIC		101146	PDS	P	90-99	m	Head, skin	EPIC
101178	AFX	P	70-79	m	Neck, skin	EPIC		101138	PDS	P	90-99	f	Head, skin	EPIC
101176	AFX	P	80-89	m	Neck, skin	EPIC		101136	PDS	P	90-99	m	Head, skin	EPIC
101170	AFX	P	60-69	m	Neck, skin	EPIC		101132	PDS	R	80-89	m	Head, skin	EPIC
90546	AFX	P	80-89	m	Head, skin	450k		101162	PDS	P	80-89	m	Head, skin	EPIC
102854	BCC	P	80-89	f	Head, skin	EPIC		101160	PDS	P	70-79	m	U	EPIC
102852	BCC	P	70-79	m	Trunk, skin	EPIC		101158	PDS	P	80-89	f	Head, skin	EPIC
102848	BCC	P	80-89	f	Head, skin	EPIC		101156	PDS	P	70-79	m	Head, skin	EPIC
102842	BCC	P	50-59	m	Head, skin	EPIC		101150	PDS	R	70-79	m	Head, skin	EPIC
102836	BCC	P	50-59	m	Neck, skin	EPIC		101144	PDS	P	70-79	m	Head, skin	EPIC
103018	BCC	P	80-89	f	Head, skin	EPIC		101142	PDS	P	80-89	m	Head, skin	EPIC
103016	BCC	P	70-79	m	Head, skin	EPIC		101140	PDS	P	90-99	m	Head, skin	EPIC
103014	BCC	P	80-89	m	Head, skin	EPIC		101134	PDS	P	60-69	m	Head, skin	EPIC
103012	BCC	P	70-79	m	Head, skin	EPIC		100898	RMSa	Me	10-19	m	Calf muscle	EPIC
103010	BCC	P	70-79	m	Trunk, skin	EPIC		100016	RMSa	1. R	0-9	m	Hand	EPIC
95062	DFSP	P	10-19	m	U	EPIC		99152	RMSa	Me	10-19	f	Upper extremity	EPIC
95060	DFSP	P	0-9	f	Skin	EPIC		98888	RMSa	P	10-19	f	Bladder	EPIC
95054	DFSP	P	0-9	f	Upper limb girdle, subcutaneous	EPIC		98376	RMSa	P	20-29	m	Nasopharynx	EPIC
84606	DFSP	P	20-29	f	Upper limb girdle, subcutaneous	450k		97566	RMSa	R	10-19	f	Mamma	EPIC
84604	DFSP	P	30-39	m	Adbomen, subcutaneous	450k		95860	RMSa	R	10-19	m	Lung	450k
84602	DFSP	P	20-29	m	Lower extremity, pretibial	450k		93732	RMSa	2. R	20-29	m	Penis	EPIC
84600	DFSP	P	20-29	f	Lower lim girdle, subcutaneous	450k		92160	RMSa	1. R	0-9	m	Lymph node	450k
84598	DFSP	P	30-39	f	Abdomen, subcutaneous	450k		92144	RMSa	P	10-19	f	Subcutaneous	450k
84592	DFSP	P	50-59	f	Abdomen, subcutaneous	450k		84634	RMSa	P	20-29	f	Foot	450k
84586	DFSP	P	50-59	f	Dorsal, subcutaneous	450k		81288	RMSa	Me	10-19	m	Lymph node	450k
84580	DFSP	P	70-79	f	Flank, subcutaneous	450k		80690	RMSa	Me	0-9	f	Lower extremity	450k
84572	DFSP	P	20-29	f	Abdomen, subcutaneous	450k		80602	RMSa	P	10-19	m	Prostate gland	450k
84568	DFSP	P	50-59	f	Subcutaneous	450k		74306	RMSa	P	U	m	U	450k
92336	EMCS	P	60-69	m	Upper limb girdle	450k		71940	RMSa	P	U	f	Upper extremity	450k
92322	EMCS	P	70-79	f	Upper extremity	450k		71212	RMSa	P	10-19	m	Brain	450k
78734	EMCS	P	40-49	m	Lower extremity	450k		68654	RMSa	R	U	m	Thorax	450k
78344	EMCS	P	50-59	f	U	450k		66224	RMSa	P	10-19	f	Spinal, Th6-8, extradural	450k
78342	EMCS	P	40-49	f	U	450k		100206	RMSe	Me	10-19	m	Lung	EPIC
78340	EMCS	P	50-59	m	Foot	450k		94252	RMSe	1. R	0-9	m	Abodmen	EPIC
78338	EMCS	P	50-59	f	Lower extremity	450k		94148	RMSe	U	0-9	m	Mouth base	EPIC
78336	EMCS	P	60-69	m	Lower extremity	450k		91268	RMSe	R	0-9	m	Bladder	450k
78332	EMCS	P	40-49	m	Lower extremity	450k		84636	RMSe	P	20-29	m	Testicular	450k
100574	LMS	P	60-69	f	Lower extremity	EPIC		84630	RMSe	P	10-19	m	Testicular	450k
100570	LMS	P	60-69	m	Arteria mesenterica superior	EPIC		84628	RMSe	P	10-19	m	Testicular	450k
100568	LMS	P	50-59	f	Vena cava	EPIC		84626	RMSe	P	10-19	m	Paratesticular	450k
98338	LMS	P	50-59	m	Paravertebral T9-11	EPIC		84624	RMSe	P	30-39	f	Pelvis	450k
93298	LMS	P	60-69	m	Subcutaneous	EPIC		84622	RMSe	P	10-19	m	Paratesticular	450k
86700	LMS	P	80-89	f	Abdomen, epifascial	450k		84620	RMSe	P	20-29	m	Paratesticular	450k
86696	LMS	P	40-49	f	U	450k		84618	RMSe	P	20-29	m	Testicular	450k
77886	LMS	P	50-59	f	Vena cava	450k		84616	RMSe	P	10-19	m	Testicular	450k
77882	LMS	P	70-79	f	Uterine	450k		84352	RMSe	1. R	0-9	f	Peritoneum	450k
77880	LMS	P	50-59	m	Retroperitoneum	450k		81714	RMSe	P	10-19	m	Testicular	450k
77876	LMS	P	30-39	m	Vena cava	450k		81588	RMSe	4. R	10-19	m	Orbita	450k
83552	MPNST	P	20-29	f	Spinal, presacral	450k		70836	RMSe	R	0-9	m	Umbilical	450k
75578	MPNST	R	40-49	m	Spinal, C7	450k		66068	SWN	P	10-19	m	Axilla	450k
75572	MPNST	Me	20-29	m	Abdomen	450k		63260	SWN	P	10-19	m	Cranial nerve VIII	450k
68002	MPNST	P	20-29	m	Nervus peroneus communis	450k		63256	SWN	P	10-19	m	Cranial nerve VIII	450k
67420	MPNST	U	43739	f	Nervus Ischiadicus	450k		63254	SWN	P	10-19	m	Thorax	450k
66796	MPNST	P	20-29	m	U	450k		63250	SWN	P	10-19	m	Spinal, C5-Th1	450k
66794	MPNST	P	20-29	m	Upper extremity	450k		63248	SWN	P	20-29	f	Cranial nerve VIII	450k
66790	MPNST	P	43739	f	Lower extremity	450k		63246	SWN	P	20-29	f	Cranial nerve VIII	450k
66638	MPNST	U	20-29	m	Spinal, Th3	450k		63242	SWN	P	20-29	m	peripheral, links	450k
65832	MPNST	P	40-49	f	Nervus ischiadicus	450k		45646	SWN	P	30-39	m	Spinal, C1	450k
65830	MPNST	R	20-29	f	Retroperitoneum	450k		45538	SWN	P	30-39	m	Nervus peronaeus	450k
65828	MPNST	P	10-19	f	Retroperitoneum	450k		102746	cSCC	P	70-79	m	Head, skin	EPIC
65824	MPNST	P	30-39	m	Plexus brachialis	450k		102742	cSCC	P	90-99	m	Head, skin	EPIC
65154	MPNST	P	10-19	m	Pelvis	450k		102740	cSCC	P	90-99	m	Head, skin	EPIC
65148	MPNST	P	20-29	f	Nervus femoralis	450k		102738	cSCC	P	90-99	f	Head, skin	EPIC
63354	MPNST	R	30-39	f	Pelvis	450k		102736	cSCC	P	80-89	m	Head, skin	EPIC
63346	MPNST	Me	70-79	m	Adrenal gland	450k		102734	cSCC	P	80-89	f	Head, skin	EPIC
63340	MPNST	P	30-39	m	Nervus Ischiadicus	450k		102732	cSCC	P	80-89	m	Head, skin	EPIC
61504	MPNST	Me	50-59	f	Nervus Ischiadicus	450k		103042	cSCC	P	70-79	m	Head, skin	EPIC
64760	Mel	Me	50-59	m	CNS	450k		103040	cSCC	P	80-89	f	Head, skin	EPIC
64438	Mel	Me	70-79	f	CNS	450k		103038	cSCC	P	60-69	m	Trunk, skin	EPIC
64436	Mel	Me	80-89	m	CNS	450k		103036	cSCC	P	70-79	m	Neck, skin	EPIC
61164	Mel	Me	U	U	CNS	450k		103034	cSCC	P	70-79	m	Head, skin	EPIC
56154	Mel	Me	60-69	f	CNS	450k		103032	cSCC	P	60-69	f	Upper extremity, skin	EPIC
55954	Mel	Me	40-49	m	CNS	450k		103030	cSCC	P	70-79	m	Head, skin	EPIC
55492	Mel	Me	60-69	m	CNS	450k		103028	cSCC	P	90-99	m	Head, skin	EPIC
54784	Mel	Me	60-69	f	CNS	450k		103026	cSCC	P	60-69	m	Head, skin	EPIC
54782	Mel	Me	60-69	f	CNS	450k		103024	cSCC	P	90-99	f	Head, skin	EPIC
81708	Mel	Me	70-79	m	CNS	450k		103022	cSCC	P	50-59	f	Upper extremity, skin	EPIC
70774	Mel	Me	60-69	f	CNS	450k		103020	cSCC	P	70-79	f	Head, skin	EPIC
78748	MLS	P	50-59	f	Lower extremity	450k		93228	UPS	P	70-79	m	Spinal, paravertebral	EPIC
78742	MLS	P	40-49	f	Lower extremity	450k		92914	UPS	P	80-89	f	Lower extremity, subcutaneous	EPIC
78740	MLS	P	30-39	m	Lower extremity	450k		92878	UPS	P	70-79	m	Lower extremity	450k
78728	MLS	P	60-69	f	Lower extremity	450k		86680	UPS	P	60-69	m	Lower extremity	450k
78484	MLS	P	70-79	m	Lower extremity	450k		86676	UPS	P	80-89	f	Lower lim girdle	450k
78464	MLS	P	40-49	m	Lower extremity	450k		81900	UPS	P	70-79	f	Lower extremity	450k
78460	MLS	P	40-49	f	Lower extremity	450k		81898	UPS	P	50-59	m	Thorax	450k
75712	MLS	R	50-59	m	Retroperitoneum	450k		81896	UPS	P	70-79	m	Thorax	450k
75710	MLS	P	70-79	f	Lower extremity	450k		81892	UPS	P	30-39	f	Lower extremity	450k
75706	MLS	P	40-49	f	Gluteal	450k		81888	UPS	P	30-39	f	Lower limb girdle	450k
75446	MLS	P	70-79	m	Dorsal	450k		81886	UPS	P	80-89	f	Lower extremity	450k
75440	MLS	P	80-89	m	Sternum	450k		64802	UPS	R	60-69	m	Upper extremity	450k
75436	MLS	P	60-69	f	Lower extremity	450k
75432	MLS	P	40-49	m	Thorax	450k
