# Supplementary material for: Genome-wide methylation profiling and copy number analysis in atypical fibroxanthomas and pleomorphic dermal sarcomas indicate a similar molecular phenotype
Source: Clin Sarcoma Res. 2019 Feb 14;9:2. doi: 10.1186/s13569-019-0113-6 (PMC6375211; doi:10.1186/s13569-019-0113-6)
Supplement: Supplementary file 3 — Additional file 3: Table S2. List of gene mutations revealed by panel sequencing in a pleomorphic dermal sarcoma with discordant DNA-methylation profile. [file 13569_2019_113_MOESM3_ESM.xlsx]

## Sheet: Tabelle1
Gene	CDS	AA mutation	SNP
HRAS	c.34G>A	p.Gly12Ser	rs104894229
BRAF	c.349A>C	p.Met117Leu
	c.1397G>A	p.Gly466Glu	rs121913351
PIK3CA	c.86G>A	p.Gly29Glu
BAP1	c.1714C>T	p.Pro572Ser
TP53	c.453C>T	p.Pro151Ser
TERT promoter	c.-146C>T
